# Supplementary material for: Diagnosis of Human Endemic Mycoses Caused by Thermally Dimorphic Fungi: From Classical to Molecular Methods
Source: J Fungi (Basel). 2024 Sep 6;10(9):637. doi: 10.3390/jof10090637 (PMC11432851; doi:10.3390/jof10090637)
Supplement: Supplementary file 1 [file jof-10-00637-s001.zip]

Archive with 1 entries (1 files):
- jof-3167471-supplementary.pdf
